# Supplementary material for: Structural and Functional Support by Left Atrial Appendage Transplant to the Left Ventricle after a Myocardial Infarction
Source: Int J Mol Sci. 2022 Apr 22;23(9):4661. doi: 10.3390/ijms23094661 (PMC9104858; doi:10.3390/ijms23094661)
Supplement: Supplementary file 1 [file ijms-23-04661-s001.zip]

Archive with 7 entries (7 files):
- S1 Figure - Supllementary Figure S1_Leinonen.pdf
- S1 movie - Supplementary Movie S1_Leinonen.m4v
- S2 movie - Supplementary Movie S2_Leinonen.m4v
- S3 movie - Supplementary Movie S3_Leinonen.mp4
- S4 movie - Supplementary Movie S4_Leinonen.m4v
- S5 movie - Supplementary Movie S5_Leinonen.mp4
- S6 movie - Supplementary Movie S6_Leinonen.mp4
